# Supplementary material for: A survey of scale insects in soil samples from Europe (Hemiptera, Coccomorpha)
Source: Zookeys. 2016 Feb 17;(565):1–28. doi: 10.3897/zookeys.565.6877 (PMC4820095; doi:10.3897/zookeys.565.6877)
Supplement: XML Treatment for Newsteadia floccosa [file zookeys.565.6877-treatment10.xml]

<!DOCTYPE tp:taxon-treatment
  PUBLIC "-//TaxonX//DTD Taxonomic Treatment Publishing DTD v0 20100105//EN" "tax-treatment-NSO.dtd">
<tp:taxon-treatment xmlns:tp="http://www.plazi.org/taxpub"><tp:treatment-meta><kwd-group><label>Taxon classification</label><kwd><named-content content-type="kingdom">Animalia</named-content></kwd><kwd><named-content content-type="order">Hemiptera</named-content></kwd><kwd><named-content content-type="family">Ortheziidae</named-content></kwd></kwd-group><mixed-citation publication-type="journal"><person-group><name><surname>Kaydan</surname><given-names>Mehmet Bora</given-names></name><name><surname>Benedicty</surname><given-names>Zsuzsanna Konczné</given-names></name><name><surname>Kiss</surname><given-names>Balázs</given-names></name><name><surname>Szita</surname><given-names>Éva</given-names></name></person-group><article-title>A survey of scale insects in soil samples from Europe (<tp:taxon-name><tp:taxon-name-part taxon-name-part-type="order">Hemiptera</tp:taxon-name-part></tp:taxon-name>, <tp:taxon-name><tp:taxon-name-part taxon-name-part-type="above-genus">Coccomorpha</tp:taxon-name-part></tp:taxon-name>)</article-title><source>Zookeys</source><day>17</day><month>2</month><year>2016</year><volume>2016</volume><issue>565</issue><fpage>1</fpage><lpage>28</lpage><pub-id pub-id-type="doi">10.3897/zookeys.565.6877</pub-id></mixed-citation></tp:treatment-meta><tp:nomenclature><tp:taxon-name>
              <tp:taxon-name-part taxon-name-part-type="genus">Newsteadia</tp:taxon-name-part>
              <tp:taxon-name-part taxon-name-part-type="species">floccosa</tp:taxon-name-part>
            </tp:taxon-name><tp:taxon-authority>(De Geer)</tp:taxon-authority></tp:nomenclature><tp:treatment-sec sec-type="material"><title>Material examined.</title><p>Albania: 1 ♀ – Has District, Pashtrik Mts., Salghinë village; 1 ♀ –Leskovik; 1 ♀ –Malësi District, Qafa e Valbones; 1 ♀ – Kukës District, Mali i Gjalica e Lumës; 1 ♀ – Shkodër District, Prokletije Mts., Kir village. Bosnia-Herzegovina: 1 ♀ – Ozren Mts., Vilić; 1 ♀ – Sutjeska valley. Bulgaria: 2 ♀ – Borovetz; 3 ♀ – Rodope Mts., Musala; 1 ♀ – Sinemorec; 1 ♀ – Stara Planina, Stidovska Mts. Croatia: 1 ♀ – Ivanšćica; 1 ♀ – Krk Island, Glavotok; 1 ♀ – Psunj Mts., Sisak-Moslavina county, Novska; 1 ♀ – Rab Island. Greece: 1 ♀ – Arcadia regional unit, Korfes village; 1 ♀ – Arkadia regional unit, Elliniko; 1 ♀ – Central Greece, Evrytania regional unit, Anatoliki Fragkista village; 1 ♀ – Epirus, Ioannina regional unit, Melia village; 1 ♀ – Florina regional unit, Verno Mts., Pisoderi village; 1 ♀ –Ioannina regional unit, Metsovo; 1 ♀ – Larisa regional unit, Ossa Mts.; 1 ♀ – Messinia regional unit, Haravgi, Polilimnio village; 1 ♀ – Thesprotia regional unit, Vrosina. Macedonia: 1 ♀ – Vinica Municipality, Obozna Planina Mts., Laki. Romania: 1 ♀ – Bihor County, Vlădeasa, Săcuien; 1 ♀ – Bihor County, Bihor Mts., Cetătile Rădesei; 1 ♀ – Bukovina County, Iedu; 1 ♀ – Bukovina County, Stratioara; 2 ♀♀ – Bukovina County, Valea Stânei; 1 ♀ – Caraş-Severin County, Semenic Mts., Văliug; 1 ♀ – Caraş-Severin County, Semenik Mts., Gărâna; 1 ♀, 1 nymph – Cluj County, Havasrekettye; 1 ♀ – Harghita County, Kis Beszterce; 1 ♀ – Harghita County, Sâncrăieni (Csíkszentkirály); 1 ♀ – Harghita County, Băile Homorod (Homoródfürdő); 1 ♀ – Harghita County, Băile Tuşnad (Tusnádfürdő); 3 ♀ – Maramureş County, Maramureşului Basin, Rona de Sus (Rónaszék); 1 ♀ – Maramureş County, Rodna Mts., Sǎcel (Izaszacsal); 1 ♀ – Maramureş County, Maramureş Mts., Vişeu de Sus; 1 ♀ – Maramureş County, Ignis, Mts., Plesca village; 1 ♀ – Maramureş County, Ignis Mts., Kőhát, Săpânța (Szaplonca); 1 ♀ – Maramureş County, Gutin Mts., Breb (Bréb); 1 ♀ – Maramureş County, Baia Mare (Nagybánya), Valhani plateau, Rozsály Mt.; 1 ♀ – Maramureş county, Maramureş Mts., Borşa-Băile Borşa, Vinişor valley; 1 ♀ – Oltenia, Leleşti; 2 ♀ – Oltenia, Runcu; 1 ♀ – Oltenia; Poiana Mărnlui; 1 ♀ – Sibiu District, Bradu (Fenyőfalva); 1 ♀ – Sibiu District, Cisnădioara (Kisdisznód); 1 ♀ – Hunedoara County, Petroşani (Petrozsény); 1 ♀ – Hunedoara County, Obersia. Serbia-Montenegro: 1 ♀ – Kosovo, Novo Selo; 1 ♀ – Maljen Mts., Ražana; 1 ♀ – Savino Polje, Đalovica klisura; 3 ♀♀ – Vojnik Mts., Mokro, Šavnik; 4 ♀♀ – Žabljak Municipality, Durmitor National Park, Crno Jezero. Slovakia: 1 ♀ – Becherov, Nizke Beskydy); 1 ♀ – Úhorná; 2 ♀ – Javorina (Jávoros); 1 ♀ – Košice District, Smolník; 1 ♀ – Liptovsky Osada; 4 ♀♀ – Slovenský Raj National Park; 1 ♀ – Stratehná; 1 ♀ – Tatranska Poliana; 1 ♀ – Závadka, Hronom Muvaska Plania. Slovenia: 1 ♀ – Triglav National Park, Koča pri Peričniku. Sweden: 1 ♀ –Hag<!--PageBreak-->fors; 4 ♀ – Ilsbo; 2 ♀ – Lapland Prov., Kiruna; 1 ♀ – Lysvik. Turkey: 1 ♀ – Kuru, Kuru Mts.</p></tp:treatment-sec><tp:treatment-sec sec-type="Distribution"><title>Distribution.</title><p>Austria, Belgium, Bulgaria, Corsica, Croatia, Czech Republic, Denmark, Finland, France, Germany, Hungary, Ireland, Italy, Lithuania, Netherlands, Poland, Romania, Russia, Spain, Sweden, United Kingdom (England, Scotland) (<xref ref-type="bibr" rid="B10">García et al. 2015</xref>).</p></tp:treatment-sec><tp:treatment-sec sec-type="Comments"><title>Comments.</title><p>
              <italic><tp:taxon-name><tp:taxon-name-part taxon-name-part-type="genus">Newsteadia</tp:taxon-name-part> <tp:taxon-name-part taxon-name-part-type="species">floccosa</tp:taxon-name-part></tp:taxon-name></italic> is the most common species in the collection. Although there is some variability in the number of antennal segments and in the size of the individuals examined in this study, all specimens above are considered to be part of the morphological variation of <italic><tp:taxon-name><tp:taxon-name-part taxon-name-part-type="genus">Newsteadia</tp:taxon-name-part> <tp:taxon-name-part taxon-name-part-type="species">floccosa</tp:taxon-name-part></tp:taxon-name></italic>.</p></tp:treatment-sec><ref-list><ref id="B10"><mixed-citation xmlns:xlink="http://www.w3.org/1999/xlink" xlink:type="simple">
          <person-group><name name-style="western"><surname>García</surname><given-names>M</given-names></name><name name-style="western"><surname>Denno</surname><given-names>B</given-names></name><name name-style="western"><surname>Miller</surname><given-names>DR</given-names></name><name name-style="western"><surname>Miller</surname><given-names>GL</given-names></name><name name-style="western"><surname>Ben-Dov</surname><given-names>Y</given-names></name><name name-style="western"><surname>Hardy</surname><given-names>NB</given-names></name></person-group> (<year>2015</year>) <source>ScaleNet: A Literature-based model of scale insect biology and systematics</source>. <ext-link xlink:type="simple" ext-link-type="uri" xlink:href="http://scalenet.info">http://scalenet.info</ext-link> [<date-in-citation content-type="access-date">accessed: 18 December 2015</date-in-citation>]</mixed-citation></ref></ref-list></tp:taxon-treatment>
