# Supplementary material for: A survey of scale insects in soil samples from Europe (Hemiptera, Coccomorpha)
Source: Zookeys. 2016 Feb 17;(565):1–28. doi: 10.3897/zookeys.565.6877 (PMC4820095; doi:10.3897/zookeys.565.6877)
Supplement: XML Treatment for Ortheziola [file zookeys.565.6877-treatment12.xml]

<!DOCTYPE tp:taxon-treatment
  PUBLIC "-//TaxonX//DTD Taxonomic Treatment Publishing DTD v0 20100105//EN" "tax-treatment-NSO.dtd">
<tp:taxon-treatment xmlns:tp="http://www.plazi.org/taxpub"><tp:treatment-meta><kwd-group><label>Taxon classification</label><kwd><named-content content-type="kingdom">Animalia</named-content></kwd><kwd><named-content content-type="order">Hemiptera</named-content></kwd><kwd><named-content content-type="family">Ortheziidae</named-content></kwd></kwd-group><mixed-citation publication-type="journal"><person-group><name><surname>Kaydan</surname><given-names>Mehmet Bora</given-names></name><name><surname>Benedicty</surname><given-names>Zsuzsanna Konczné</given-names></name><name><surname>Kiss</surname><given-names>Balázs</given-names></name><name><surname>Szita</surname><given-names>Éva</given-names></name></person-group><article-title>A survey of scale insects in soil samples from Europe (<tp:taxon-name><tp:taxon-name-part taxon-name-part-type="order">Hemiptera</tp:taxon-name-part></tp:taxon-name>, <tp:taxon-name><tp:taxon-name-part taxon-name-part-type="above-genus">Coccomorpha</tp:taxon-name-part></tp:taxon-name>)</article-title><source>Zookeys</source><day>17</day><month>2</month><year>2016</year><volume>2016</volume><issue>565</issue><fpage>1</fpage><lpage>28</lpage><pub-id pub-id-type="doi">10.3897/zookeys.565.6877</pub-id></mixed-citation></tp:treatment-meta><tp:nomenclature><tp:taxon-name>
              <tp:taxon-name-part taxon-name-part-type="genus">Ortheziola</tp:taxon-name-part>
            </tp:taxon-name><tp:taxon-authority>Šulc, 1895</tp:taxon-authority></tp:nomenclature><tp:treatment-sec sec-type="Type species"><title>Type species.</title><p>
              <italic><tp:taxon-name><tp:taxon-name-part taxon-name-part-type="genus">Ortheziola</tp:taxon-name-part> <tp:taxon-name-part taxon-name-part-type="species">vejdovskyi</tp:taxon-name-part></tp:taxon-name></italic> Šulc, 1895, 1.</p></tp:treatment-sec><tp:treatment-sec sec-type="Diagnosis of genus"><title>Diagnosis of genus.</title><p>Adult female in life with a series of marginal, mediolateral and medial waxy protrusions, corresponding to wax plates on slide-mounted specimens. The distribution of these protrusions and wax plates (Fig. <xref ref-type="fig" rid="F1">1</xref>) differs between species in the genus (<xref ref-type="bibr" rid="B19">Kozár 2004</xref>).</p><fig id="F1" position="float" orientation="portrait"><label>Figure 1.</label><caption><p>Distribution of waxplates in <italic><tp:taxon-name><tp:taxon-name-part taxon-name-part-type="genus">Ortheziola</tp:taxon-name-part></tp:taxon-name></italic> genus. Figure based on <italic><tp:taxon-name><tp:taxon-name-part taxon-name-part-type="genus">Ortheziola</tp:taxon-name-part> <tp:taxon-name-part taxon-name-part-type="species">britannica</tp:taxon-name-part></tp:taxon-name></italic> Kozár &amp; Miller, female; after <xref ref-type="bibr" rid="B19">Kozár 2004</xref>.</p></caption><graphic xmlns:xlink="http://www.w3.org/1999/xlink" xlink:href="zookeys-565-001-g001.jpg" position="float" orientation="portrait" xlink:type="simple" id="oo_78180.jpg"/></fig><p>Slide-mounted adult female with three-segmented antennae; third antennal segment with a slender apical seta, flagellate sensory seta and small subapical seta; second segment with one sensory pore. Eye stalk protruding, thumb-like, fused with sclerotized area at base of each antenna (sometimes called the pseudobasal antennal segment). Legs well developed; leg setae robust, spine-like; trochanter and femur fused, tibia and tarsus fused; tibia with one sensory pore and at least one fleshy sensory seta; tarsus without digitules; claw digitules hair-like, claw without a denticle. Labium one-segmented, with many setae; labium with three long setae near apex, very close together, all situated in a single setal socket . Anal ring situated in a dermal fold on dorsal surface, ring bearing six setae. Sclerotized plate present on dorsum anterior to anal ring, wider than long. Modified pores, each with two, three or four loculi, scattered over surface, appearing like microtubular ducts. Thumb-like pores forming a cluster on each side of anal ring. Abdominal spiracles ventral on anterior segments, with at least <!--PageBreak-->one present on each side of segments I, II or III; when present, posterior abdominal spiracles located on dorsum near anal ring, surrounded by a cluster of multilocular pores (<xref ref-type="bibr" rid="B19">Kozár 2004</xref>).</p></tp:treatment-sec><tp:treatment-sec sec-type="Distribution"><title>Distribution.</title><p>The 13 species of <italic><tp:taxon-name><tp:taxon-name-part taxon-name-part-type="genus">Ortheziola</tp:taxon-name-part></tp:taxon-name></italic> are found in the Palaearctic and north-eastern part of the Oriental Regions. For detailed distribution data of the twelve previously known species, see ScaleNet (<xref ref-type="bibr" rid="B10">García et al. 2015</xref>). New locality records for several <italic><tp:taxon-name><tp:taxon-name-part taxon-name-part-type="genus">Ortheziola</tp:taxon-name-part></tp:taxon-name></italic> species were discovered during the study of the <named-content xmlns:xlink="http://www.w3.org/1999/xlink" content-type="dwc:institutional_code" xlink:type="simple">HNHM</named-content> collection, which is listed below. The distribution patterns of the species may imply the existence of several other species in these regions, which would be worth further study.</p></tp:treatment-sec><tp:treatment-sec sec-type="Comments"><title>Comments.</title><p>The genus <italic><tp:taxon-name><tp:taxon-name-part taxon-name-part-type="genus">Ortheziola</tp:taxon-name-part></tp:taxon-name></italic> resembles the genera <italic><tp:taxon-name><tp:taxon-name-part taxon-name-part-type="genus">Ortheziolacoccus</tp:taxon-name-part></tp:taxon-name></italic> and <italic><tp:taxon-name><tp:taxon-name-part taxon-name-part-type="genus">Ortheziolamameti</tp:taxon-name-part></tp:taxon-name></italic> in having three-segmented antennae, with the basal part of the antenna fused to the eye. However, <italic><tp:taxon-name><tp:taxon-name-part taxon-name-part-type="genus">Ortheziola</tp:taxon-name-part></tp:taxon-name></italic> differs from <italic><tp:taxon-name><tp:taxon-name-part taxon-name-part-type="genus">Ortheziolacoccus</tp:taxon-name-part></tp:taxon-name></italic> and <italic><tp:taxon-name><tp:taxon-name-part taxon-name-part-type="genus">Ortheziolamameti</tp:taxon-name-part></tp:taxon-name></italic> in having only a single spine band inside the ovisac band, and these genera have different geographic distribution: <italic><tp:taxon-name><tp:taxon-name-part taxon-name-part-type="genus">Ortheziola</tp:taxon-name-part></tp:taxon-name></italic> species are distributed in the Palaearctic and north east part of Oriental Regions, <italic><tp:taxon-name><tp:taxon-name-part taxon-name-part-type="genus">Ortheziolacoccus</tp:taxon-name-part></tp:taxon-name></italic> species occur only in Ethiopian Region, while <italic><tp:taxon-name><tp:taxon-name-part taxon-name-part-type="genus">Ortheziolamameti</tp:taxon-name-part></tp:taxon-name></italic> species in the Oriental and Ethiopian Regions.</p><!--PageBreak--></tp:treatment-sec><tp:treatment-sec sec-type="Key to species of Ortheziola, based on adult females"><title>Key to species of <italic><tp:taxon-name><tp:taxon-name-part taxon-name-part-type="genus">Ortheziola</tp:taxon-name-part></tp:taxon-name></italic>, based on adult females</title><table-wrap content-type="key" position="anchor" orientation="portrait"><table id="TID0EOKAE" rules="all"><tbody><tr><td rowspan="1" colspan="1">1</td><td rowspan="1" colspan="1">Dorsal wax plates 5 and 6 present, either fused or separate</td><td rowspan="1" colspan="1">
                      <bold>2</bold>
                    </td></tr><tr><td rowspan="1" colspan="1">–</td><td rowspan="1" colspan="1">Dorsal wax plates 5 and 6 absent</td><td rowspan="1" colspan="1">
                      <bold>11</bold>
                    </td></tr><tr><td rowspan="1" colspan="1">2</td><td rowspan="1" colspan="1">Dorsal wax plate 3 present (represented by at least a small spine group)</td><td rowspan="1" colspan="1">
                      <bold>3</bold>
                    </td></tr><tr><td rowspan="1" colspan="1">–</td><td rowspan="1" colspan="1">Dorsal wax plate 3 absent</td><td rowspan="1" colspan="1">
                      <bold>12</bold>
                    </td></tr><tr><td rowspan="1" colspan="1">3</td><td rowspan="1" colspan="1">Dorsal wax plates 5 and 6 fused with marginal spine bands</td><td rowspan="1" colspan="1">
                      <bold><italic><tp:taxon-name><tp:taxon-name-part taxon-name-part-type="genus">Ortheziola</tp:taxon-name-part> <tp:taxon-name-part taxon-name-part-type="species">matskasii</tp:taxon-name-part></tp:taxon-name></italic> Kozár &amp; Konczné Benedicty</bold>
                    </td></tr><tr><td rowspan="1" colspan="1">–</td><td rowspan="1" colspan="1">Dorsal wax plates 5 and 6 clearly separate from marginal spine band</td><td rowspan="1" colspan="1">
                      <bold>4</bold>
                    </td></tr><tr><td rowspan="1" colspan="1">4</td><td rowspan="1" colspan="1">Dorsal wax plate 3 reduced to a small spine group</td><td rowspan="1" colspan="1">
                      <bold>5</bold>
                    </td></tr><tr><td rowspan="1" colspan="1">–</td><td rowspan="1" colspan="1">Dorsal wax plate 3 fully developed</td><td rowspan="1" colspan="1">
                      <bold>7</bold>
                    </td></tr><tr><td rowspan="1" colspan="1">5</td><td rowspan="1" colspan="1">Ventral plate 19 present; anterior margin of ovisac band almost completely straight</td><td rowspan="1" colspan="1">
                      <bold><italic><tp:taxon-name><tp:taxon-name-part taxon-name-part-type="genus">Ortheziola</tp:taxon-name-part> <tp:taxon-name-part taxon-name-part-type="species">britannica</tp:taxon-name-part></tp:taxon-name></italic> Kozár &amp; Miller</bold>
                    </td></tr><tr><td rowspan="1" colspan="1">–</td><td rowspan="1" colspan="1">Ventral plate 19 absent; anterior margin of ovisac band with characteristic waves</td><td rowspan="1" colspan="1">
                      <bold>6</bold>
                    </td></tr><tr><td rowspan="1" colspan="1">6</td><td rowspan="1" colspan="1">Anterior margin of ovisac band with at least 8 waves; several multilocular pores present anterior to vulva</td><td rowspan="1" colspan="1">
                      <bold><italic><tp:taxon-name><tp:taxon-name-part taxon-name-part-type="genus">Ortheziola</tp:taxon-name-part> <tp:taxon-name-part taxon-name-part-type="species">marottai</tp:taxon-name-part></tp:taxon-name></italic> Kaydan &amp; Szita</bold>
                    </td></tr><tr><td rowspan="1" colspan="1">–</td><td rowspan="1" colspan="1">Anterior margin of ovisac band with six waves; one or two multilocular pores present anterior to vulva</td><td rowspan="1" colspan="1">
                      <bold><italic><tp:taxon-name><tp:taxon-name-part taxon-name-part-type="genus">Ortheziola</tp:taxon-name-part> <tp:taxon-name-part taxon-name-part-type="species">editae</tp:taxon-name-part></tp:taxon-name></italic> sp. n.</bold>
                    </td></tr><tr><td rowspan="1" colspan="1">7</td><td rowspan="1" colspan="1">Multilocular pores present around vulva</td><td rowspan="1" colspan="1">
                      <bold>8</bold>
                    </td></tr><tr><td rowspan="1" colspan="1">–</td><td rowspan="1" colspan="1">Multilocular pores absent from around vulva</td><td rowspan="1" colspan="1">
                      <bold>9</bold>
                    </td></tr><tr><td rowspan="1" colspan="1">8</td><td rowspan="1" colspan="1">Multilocular pores present both anterior and posterior to vulva; dorsal 5-locular pores present throughout the last three abdominal segments</td><td rowspan="1" colspan="1">
                      <bold><italic><tp:taxon-name><tp:taxon-name-part taxon-name-part-type="genus">Ortheziola</tp:taxon-name-part> <tp:taxon-name-part taxon-name-part-type="species">szelenyii</tp:taxon-name-part></tp:taxon-name></italic> Konczné Benedicty &amp; Kozár</bold>
                    </td></tr><tr><td rowspan="1" colspan="1">–</td><td rowspan="1" colspan="1">Multilocular pores present only anterior to vulva; dorsal 5-locular pores concentrated around anal ring</td><td rowspan="1" colspan="1">
                      <bold><italic><tp:taxon-name><tp:taxon-name-part taxon-name-part-type="genus">Ortheziola</tp:taxon-name-part> <tp:taxon-name-part taxon-name-part-type="species">vejdovskyi</tp:taxon-name-part></tp:taxon-name></italic> Šulc</bold>
                    </td></tr><tr><td rowspan="1" colspan="1">9</td><td rowspan="1" colspan="1">Ventral wax plates 11 and 19 present</td><td rowspan="1" colspan="1">
                      <bold><italic><tp:taxon-name><tp:taxon-name-part taxon-name-part-type="genus">Ortheziola</tp:taxon-name-part> <tp:taxon-name-part taxon-name-part-type="species">peregovitsi</tp:taxon-name-part></tp:taxon-name></italic> Kozár &amp; Konczné Benedicty</bold>
                    </td></tr><tr><td rowspan="1" colspan="1">–</td><td rowspan="1" colspan="1">Ventral wax plates 11 and 19 absent</td><td rowspan="1" colspan="1">
                      <bold>10</bold>
                    </td></tr><tr><td rowspan="1" colspan="1">10</td><td rowspan="1" colspan="1">Ventral wax plate 12 present; marginal wax plates on abdominal segments IV-VI clearly separated from each other and from medial plates</td><td rowspan="1" colspan="1">
                      <bold><italic><tp:taxon-name><tp:taxon-name-part taxon-name-part-type="genus">Ortheziola</tp:taxon-name-part> <tp:taxon-name-part taxon-name-part-type="species">hauseri</tp:taxon-name-part></tp:taxon-name></italic> Konczné Benedicty &amp; Kaydan</bold>
                    </td></tr><tr><td rowspan="1" colspan="1">–</td><td rowspan="1" colspan="1">Ventral wax plate 12 absent; marginal wax plates on abdominal segments IV-VI fused to each other and partly fused to medial plates</td><td rowspan="1" colspan="1">
                      <bold><italic><tp:taxon-name><tp:taxon-name-part taxon-name-part-type="genus">Ortheziola</tp:taxon-name-part> <tp:taxon-name-part taxon-name-part-type="species">mizushimai</tp:taxon-name-part></tp:taxon-name></italic> Tanaka &amp; Amano</bold>
                    </td></tr><tr><td rowspan="1" colspan="1">11</td><td rowspan="1" colspan="1">Ventral wax plates 11 and 12 present, longest seta on antenna ca. 10 µm long</td><td rowspan="1" colspan="1">
                      <bold><italic><tp:taxon-name><tp:taxon-name-part taxon-name-part-type="genus">Ortheziola</tp:taxon-name-part> <tp:taxon-name-part taxon-name-part-type="species">viti</tp:taxon-name-part></tp:taxon-name></italic> Konczné Benedicty &amp; Szita</bold>
                    </td></tr><tr><td rowspan="1" colspan="1">–</td><td rowspan="1" colspan="1">Ventral wax plates 11 and 12 absent; shortest seta on antenna ca. 19 µm long</td><td rowspan="1" colspan="1">
                      <bold><italic><tp:taxon-name><tp:taxon-name-part taxon-name-part-type="genus">Ortheziola</tp:taxon-name-part> <tp:taxon-name-part taxon-name-part-type="species">marginalis</tp:taxon-name-part></tp:taxon-name></italic> Kozár &amp; Konczné Benedicty</bold>
                    </td></tr><tr><td rowspan="1" colspan="1">12</td><td rowspan="1" colspan="1">Multilocular pores present around vulva</td><td rowspan="1" colspan="1">
                      <bold><italic><tp:taxon-name><tp:taxon-name-part taxon-name-part-type="genus">Ortheziola</tp:taxon-name-part> <tp:taxon-name-part taxon-name-part-type="species">vietnamiensis</tp:taxon-name-part></tp:taxon-name></italic> Kozár &amp; Konczné Benedicty</bold>
                    </td></tr><tr><td rowspan="1" colspan="1">–</td><td rowspan="1" colspan="1">Multilocular pores absent from around vulva</td><td rowspan="1" colspan="1">
                      <bold><italic><tp:taxon-name><tp:taxon-name-part taxon-name-part-type="genus">Ortheziola</tp:taxon-name-part> <tp:taxon-name-part taxon-name-part-type="species">fusiana</tp:taxon-name-part></tp:taxon-name></italic> Shiau &amp; Kozár</bold>
                    </td></tr></tbody></table></table-wrap></tp:treatment-sec><ref-list><ref id="B19"><mixed-citation xmlns:xlink="http://www.w3.org/1999/xlink" xlink:type="simple">
          <person-group><name name-style="western"><surname>Kozár</surname><given-names>F</given-names></name></person-group> (<year>2004</year>) <source><tp:taxon-name><tp:taxon-name-part taxon-name-part-type="family">Ortheziidae</tp:taxon-name-part></tp:taxon-name> of the World.</source> <publisher-name>Plant Protection Institute, Hungarian Academy of Sciences</publisher-name>, <publisher-loc>Budapest</publisher-loc>, <size units="page">525 pp</size>.</mixed-citation></ref><ref id="B10"><mixed-citation xmlns:xlink="http://www.w3.org/1999/xlink" xlink:type="simple">
          <person-group><name name-style="western"><surname>García</surname><given-names>M</given-names></name><name name-style="western"><surname>Denno</surname><given-names>B</given-names></name><name name-style="western"><surname>Miller</surname><given-names>DR</given-names></name><name name-style="western"><surname>Miller</surname><given-names>GL</given-names></name><name name-style="western"><surname>Ben-Dov</surname><given-names>Y</given-names></name><name name-style="western"><surname>Hardy</surname><given-names>NB</given-names></name></person-group> (<year>2015</year>) <source>ScaleNet: A Literature-based model of scale insect biology and systematics</source>. <ext-link xlink:type="simple" ext-link-type="uri" xlink:href="http://scalenet.info">http://scalenet.info</ext-link> [<date-in-citation content-type="access-date">accessed: 18 December 2015</date-in-citation>]</mixed-citation></ref></ref-list></tp:taxon-treatment>
