# Supplementary material for: A survey of scale insects in soil samples from Europe (Hemiptera, Coccomorpha)
Source: Zookeys. 2016 Feb 17;(565):1–28. doi: 10.3897/zookeys.565.6877 (PMC4820095; doi:10.3897/zookeys.565.6877)
Supplement: XML Treatment for Ortheziola editae [file zookeys.565.6877-treatment13.xml]

<!DOCTYPE tp:taxon-treatment
  PUBLIC "-//TaxonX//DTD Taxonomic Treatment Publishing DTD v0 20100105//EN" "tax-treatment-NSO.dtd">
<tp:taxon-treatment xmlns:tp="http://www.plazi.org/taxpub"><tp:treatment-meta><kwd-group><label>Taxon classification</label><kwd><named-content content-type="kingdom">Animalia</named-content></kwd><kwd><named-content content-type="order">Hemiptera</named-content></kwd><kwd><named-content content-type="family">Ortheziidae</named-content></kwd></kwd-group><mixed-citation publication-type="journal"><person-group><name><surname>Kaydan</surname><given-names>Mehmet Bora</given-names></name><name><surname>Benedicty</surname><given-names>Zsuzsanna Konczné</given-names></name><name><surname>Kiss</surname><given-names>Balázs</given-names></name><name><surname>Szita</surname><given-names>Éva</given-names></name></person-group><article-title>A survey of scale insects in soil samples from Europe (<tp:taxon-name><tp:taxon-name-part taxon-name-part-type="order">Hemiptera</tp:taxon-name-part></tp:taxon-name>, <tp:taxon-name><tp:taxon-name-part taxon-name-part-type="above-genus">Coccomorpha</tp:taxon-name-part></tp:taxon-name>)</article-title><source>Zookeys</source><day>17</day><month>2</month><year>2016</year><volume>2016</volume><issue>565</issue><fpage>1</fpage><lpage>28</lpage><pub-id pub-id-type="doi">10.3897/zookeys.565.6877</pub-id></mixed-citation></tp:treatment-meta><tp:nomenclature><tp:taxon-name>
              <tp:taxon-name-part taxon-name-part-type="genus">Ortheziola</tp:taxon-name-part>
              <tp:taxon-name-part taxon-name-part-type="species">editae</tp:taxon-name-part>
              <object-id xmlns:xlink="http://www.w3.org/1999/xlink" content-type="zoobank" xlink:type="simple">http://zoobank.org/7098E617-0BD8-4927-B36E-3DC3DC4C9E7A</object-id>
            </tp:taxon-name><tp:taxon-authority>Szita &amp; Konczné Benedicty</tp:taxon-authority><tp:taxon-status xmlns:xlink="http://www.w3.org/1999/xlink" xlink:type="simple">sp. n.</tp:taxon-status><xref ref-type="fig" rid="F2">Fig. 2</xref></tp:nomenclature><tp:treatment-sec sec-type="material"><title>Material examined.</title><p>
              <italic>Holotype</italic>. Adult female. Bulgaria: Blagoevgrad province, Pirin Mts., Pirin, hazel bush towards Beljata Reka, <named-content xmlns:xlink="http://www.w3.org/1999/xlink" content-type="dwc:verbatimCoordinates" xlink:type="simple">N 41°35.968', E 23°32.809'</named-content>, 1280 m a.s.l., 26.x.2013, leg. Kontschán, Murányi, Szederjesi, litter and soil (<abbrev xmlns:xlink="http://www.w3.org/1999/xlink" content-type="institution" xlink:title="Plant Protection Institute, Centre for Agricultural Research, Hungarian Academy of Sciences" xlink:type="simple">PPI</abbrev>: 11912, <named-content xmlns:xlink="http://www.w3.org/1999/xlink" content-type="dwc:institutional_code" xlink:type="simple">HNHM</named-content>: E-3079). <italic>Paratypes</italic>. Bulgaria: 3 ♀♀ on two slides: same data as holotype. <italic>Other material examined</italic>. Croatia: 1 ♀ – Papuk Mts., Drenovac, riverbank, 21.iv.2004, leg. Kontschán (<abbrev xmlns:xlink="http://www.w3.org/1999/xlink" content-type="institution" xlink:title="Plant Protection Institute, Centre for Agricultural Research, Hungarian Academy of Sciences" xlink:type="simple">PPI</abbrev>: 11911, <named-content xmlns:xlink="http://www.w3.org/1999/xlink" content-type="dwc:institutional_code" xlink:type="simple">HNHM</named-content>: E-1864).</p></tp:treatment-sec><tp:treatment-sec sec-type="Diagnosis"><title>Diagnosis.</title></tp:treatment-sec><tp:treatment-sec sec-type="Description"><title>Description.</title><p>
              <italic>Unmounted adult female</italic>. Not seen.</p><p>
              <italic>Slide mounted adult female</italic>. Body 1.5–2.0 mm long, 1.2–1.3 mm wide. Length of antennal segments: 1<sup>st</sup> 76–89 µm; 2<sup>nd</sup> 46–56 µm; 3<sup>rd</sup> 250–270 µm; 3<sup>rd</sup> segment parallel sided or weakly clubbed; apical seta 127–173 µm, subapical seta 30–46 µm; fleshy sensory seta near apical seta 28–31 µm; basiconic sensilla present near apex of antenna; all segments of antennae covered with moderate number of robust spine-like, straight, apically acute setae, longest seta 15 µm long.</p><p>
              <italic>Venter</italic>. Labium 120–148 µm long. Stylet loop about as long as labium. Leg segment lengths: front coxa 107–127 µm, middle 117–133 µm, hind 122–127 µm; front trochanter-femur 291–332 µm, middle 321–357 µm, hind 316–362 µm; front tibia-tarsus 357–372 µm, middle 357–388 µm, hind 438–454 µm; front claw 46–54 µm, middle 43–51 µm, hind 51–54 µm long; claw digitules spine-like, 7–12 µm long; legs with rows of robust setae; longest seta on trochanter-femur, each 12–14 µm long; with one flagellate sensory seta on each of femur and tibia, 10–12 µm long; each trochanter with four sensory sensilla on each surface. Wax plate 11 and 12 present at marginal areas of head; marginal wax band surrounding each thoracic spiracle (plates 15 and 16); wax plates in front of coxae absent (plates 13, 14, 17 and 18 absent), plate 19 absent; with scattered clusters of spines between hind legs and ovisac band. Anterior margin of ovisac band with three waves; with one band of spines within ovisac band, with quadrilocular pores predominant near anterior edge of spine bands and scattered within the spinebands, each pore 3.5–4 µm in diameter. Thoracic spiracles each with scattered quinquelocular pores loosely associated with spiracle opening, each group contains 10–13 pores, each pore 5–6 µm in diameter (several of these pores present on dorsum); diameter of opening of anterior thoracic spiracle 13–20 µm. Setae few, scattered in medial areas of thorax, with several setae present near anterior margin of ovisac band (some capitate), several associated with anterior and posterior multilocular pore rows, several more associated with posterior multilocular pores surrounding vulva. Multilocular pores each 8–9 µm in diameter, with 7–9 (mainly 7) loculi around perimeter and one loculus in central hub; partial band of multilocular pores near anterolateral edge of spine band, also scattered around vulva and near ovisac band, almost forming a row on the apical abdominal segment. Abdominal spiracles present, two pairs on each side of body anterior to ovisac band and one pair situated inside ovisac band, near anterolateral angle; each abdominal spiracle with sclerotized vestibule.</p><p>
              <italic>Dorsum</italic>. Wax plates covering two-thirds of marginal area; mediolateral thoracic plates (3, 5 and 6) present; waxplate 3 small, containing only a few spines and pores; medial area of thorax and abdomen with a few scattered spines and pores. Spines at <!--PageBreak-->margin of wax plate 4 each 15–16 µm long, those in middle of wax plate each 16–18 µm long; spines truncate and expanded at apex. Flagellate setae present in very small numbers on each wax plates and in medial bare area, each seta 17 µm long. Quadrilocular pores, each 3.0–3.5 µm in diameter, with four loculi, present at the margins of all waxplates and scattered within the waxplates. Quinquelocular pores, each 5.5–6.0 µm in diameter, present in marginal areas of abdomen, between the waxplates; also present in a cluster near anal ring. Sclerotized plate on abdomen 63–77 µm long, 230–251 µm wide; with a few setae with pointed apices situated at posterior edge of plate. Anal ring with incomplete triple rows of circular pores, each pore 1.5–3.0 µm in diameter; longest anal ring seta 72–74 µm long; anal ring 60–67 µm long, 50–55 µm wide. Thumb-like pores, each 6 µm long. Abdominal spiracle present in center of multilocular pore cluster situated laterad to anal ring.</p><fig id="F2" position="float" orientation="portrait"><label>Figure 2.</label><caption><p>
          <italic><tp:taxon-name><tp:taxon-name-part taxon-name-part-type="genus">Ortheziola</tp:taxon-name-part> <tp:taxon-name-part taxon-name-part-type="species">editae</tp:taxon-name-part></tp:taxon-name></italic> Szita &amp; Konczné Benedicty, sp. n., adult female, holotype.</p></caption><graphic xmlns:xlink="http://www.w3.org/1999/xlink" xlink:href="zookeys-565-001-g002.jpg" position="float" orientation="portrait" xlink:type="simple" id="oo_78181.jpg"/></fig></tp:treatment-sec><tp:treatment-sec sec-type="Host plant"><title>Host plant.</title><p>Unknown.</p></tp:treatment-sec><tp:treatment-sec sec-type="Distribution"><title>Distribution.</title><p>Bulgaria, Croatia.</p></tp:treatment-sec><tp:treatment-sec sec-type="Etymology"><title>Etymology.</title><p>The new species is dedicated to Edit Horváth, who has worked as an assistant in the Acarology Collection of the Hungarian Natural History Museum, Budapest for many years and helped our work in extracting the specimens and finding locality data.</p></tp:treatment-sec><tp:treatment-sec sec-type="Comments"><title>Comments.</title><p>
              <italic><tp:taxon-name><tp:taxon-name-part taxon-name-part-type="genus">Ortheziola</tp:taxon-name-part> <tp:taxon-name-part taxon-name-part-type="species">editae</tp:taxon-name-part></tp:taxon-name></italic> is characterized by the presence of (i) dorsal wax plate 3 being only slightly developed, (ii) ventral plates 11 and 12 present at the base of antennae, and (iii) plate 19 absent from near the body margin. This species is very close to <italic><tp:taxon-name><tp:taxon-name-part taxon-name-part-type="genus">Ortheziola</tp:taxon-name-part> <tp:taxon-name-part taxon-name-part-type="species">marottai</tp:taxon-name-part></tp:taxon-name></italic> but differs in having (<italic><tp:taxon-name><tp:taxon-name-part taxon-name-part-type="genus">Ortheziola</tp:taxon-name-part> <tp:taxon-name-part taxon-name-part-type="species">marottai</tp:taxon-name-part></tp:taxon-name></italic> values in brackets): (i) only one or two multilocular pores anterior to vulva (plenty of multilocular pores); (ii) multilocular pores near each thoracic spiracle, each pore with five loculi (four loculi) and (iii) anterior margin of ovisac band with six waves (at least eight waves).</p></tp:treatment-sec></tp:taxon-treatment>
