# Supplementary material for: A survey of scale insects in soil samples from Europe (Hemiptera, Coccomorpha)
Source: Zookeys. 2016 Feb 17;(565):1–28. doi: 10.3897/zookeys.565.6877 (PMC4820095; doi:10.3897/zookeys.565.6877)
Supplement: XML Treatment for Ortheziola vejdovskyi [file zookeys.565.6877-treatment15.xml]

<!DOCTYPE tp:taxon-treatment
  PUBLIC "-//TaxonX//DTD Taxonomic Treatment Publishing DTD v0 20100105//EN" "tax-treatment-NSO.dtd">
<tp:taxon-treatment xmlns:tp="http://www.plazi.org/taxpub"><tp:treatment-meta><kwd-group><label>Taxon classification</label><kwd><named-content content-type="kingdom">Animalia</named-content></kwd><kwd><named-content content-type="order">Hemiptera</named-content></kwd><kwd><named-content content-type="family">Ortheziidae</named-content></kwd></kwd-group><mixed-citation publication-type="journal"><person-group><name><surname>Kaydan</surname><given-names>Mehmet Bora</given-names></name><name><surname>Benedicty</surname><given-names>Zsuzsanna Konczné</given-names></name><name><surname>Kiss</surname><given-names>Balázs</given-names></name><name><surname>Szita</surname><given-names>Éva</given-names></name></person-group><article-title>A survey of scale insects in soil samples from Europe (<tp:taxon-name><tp:taxon-name-part taxon-name-part-type="order">Hemiptera</tp:taxon-name-part></tp:taxon-name>, <tp:taxon-name><tp:taxon-name-part taxon-name-part-type="above-genus">Coccomorpha</tp:taxon-name-part></tp:taxon-name>)</article-title><source>Zookeys</source><day>17</day><month>2</month><year>2016</year><volume>2016</volume><issue>565</issue><fpage>1</fpage><lpage>28</lpage><pub-id pub-id-type="doi">10.3897/zookeys.565.6877</pub-id></mixed-citation></tp:treatment-meta><tp:nomenclature><tp:taxon-name>
              <tp:taxon-name-part taxon-name-part-type="genus">Ortheziola</tp:taxon-name-part>
              <tp:taxon-name-part taxon-name-part-type="species">vejdovskyi</tp:taxon-name-part>
            </tp:taxon-name><tp:taxon-authority>Šulc</tp:taxon-authority></tp:nomenclature><tp:treatment-sec sec-type="material"><title>Material examined.</title><p>Bosnia-Herzegovina: 1 ♀ – Prenj Mts., Borci. Croatia: 1 ♀ – Krapina Zagorje County, Ivansaica Mts., Stari Golubovec; 4 ♀♀ – Mala-kapela, Plitvice Lakes; 2 ♀ – Papuk, Štrmac. France: 1 ♀ – Midi Pyrenees, Arreau. Italy: 1 ♀ – Abruzzi, Mts. Maiella, Sulmona. Romania: 1 ♀ – Alba County, Runc (Aranyosronk), Runki-szoros; 6 ♀ – Alba <!--PageBreak-->County, Rimetea (Torockó);1 ♀ – Bihor County, Bihor Mts., Vislo village; 1 ♀ – Bukovina County, Voievodeasa; 1 ♀ – Caraş-Severin County, Ţarcu Mts., Poiana Mărului; 1 ♀ – Cluj County, Sinfalva, Aranyos valley; 1 ♀ – Cluj County, Turda (Torda), Cheile Turzii (Tordai hasadék); 2 ♀ – Harghita County, Băile Homorod (Homoródfürdő); 1 ♀ – Maramureş County, Maramureş Mts., Petrova, Frumuena; 1 ♀ – Maramureş County, Baia Mare (Nagybánya), Valhani plateau, Rozsály Mt.; 1 ♀ – Maramureş County, Rodna Mts., Săcel (Izaszacsal); 1 ♀ – Maramureş County, Săpânţa (Szaplonca), Kőhát; 1 ♀ – Maramureş County, Sighetu Marmatiei; 1 ♀ – Satu Mare County, Negrești-Oaș. Russia: 1 ♀ – Chechnya, Dzheirakhs District, Olgeti village. Serbia-Montenegro: 1 ♀ – Savino Polje; 1 ♀ – Zlatibor Mts., Vodice. Slovakia: 2 ♀ – Červený Kláštor, Pieniny National Park; 1 ♀ – Košice (Kassa); 4 ♀ – Slovakian Raj NP, Cingov; 1 ♀ – Staré Hory (Óhegy). Slovenia: 1 ♀ – Bohinjska Bela; 1 ♀ – Predjama; 1 ♀ – Ribcev Laz Lake Bohijsko Jezero; 1 ♀ – Triglav NP., Koča pri Peričniku. Ukraine: 1 ♀ – Kiev.</p></tp:treatment-sec><tp:treatment-sec sec-type="Distribution"><title>Distribution.</title><p>Armenia, Austria, Azores, Belgium, China (Beijing (=Peking)), Corsica, former Czechoslovakia, France, Germany, Hungary, Italy, Luxembourg, Madeira Islands, Netherlands, Poland, Romania, Sweden, Switzerland, USSR, Ukraine, United Kingdom (England, Scotland, Wales), former Yugoslavia (<xref ref-type="bibr" rid="B10">García et al. 2015</xref>); Bosnia-Herzegovina, Croatia, Montenegro, Serbia, <bold>Slovakia</bold>, Slovenia.</p></tp:treatment-sec><tp:treatment-sec sec-type="Comments"><title>Comments.</title><p>The type locality of <italic><tp:taxon-name><tp:taxon-name-part taxon-name-part-type="genus">Ortheziola</tp:taxon-name-part> <tp:taxon-name-part taxon-name-part-type="species">vejdovskyi</tp:taxon-name-part></tp:taxon-name></italic> is in Czech Republic, originally: Bohemia, Bechlin; Králové Dvur n. L. east Bohemi (Šulc 1895), and this is the only report from the area of former Czechoslovakia (<xref ref-type="bibr" rid="B10">García et al. 2015</xref>), thus the current data from Slovakia can be considered as a new country record. <italic><tp:taxon-name><tp:taxon-name-part taxon-name-part-type="genus">Ortheziola</tp:taxon-name-part> <tp:taxon-name-part taxon-name-part-type="species">vejdovskyi</tp:taxon-name-part></tp:taxon-name></italic> was reported from Yugoslavia by <xref ref-type="bibr" rid="B15">Kosztarab and Kozár (1988)</xref> (<xref ref-type="bibr" rid="B10">García et al. 2015</xref>), without detailed locality data, therefore we have no exact information which current successor state(s) could have been the actual locality(ies) in that report. Accordingly we list the current localities by states, without considering these as new country records, thus it was not unequivocally proven.</p></tp:treatment-sec><ref-list><ref id="B10"><mixed-citation xmlns:xlink="http://www.w3.org/1999/xlink" xlink:type="simple">
          <person-group><name name-style="western"><surname>García</surname><given-names>M</given-names></name><name name-style="western"><surname>Denno</surname><given-names>B</given-names></name><name name-style="western"><surname>Miller</surname><given-names>DR</given-names></name><name name-style="western"><surname>Miller</surname><given-names>GL</given-names></name><name name-style="western"><surname>Ben-Dov</surname><given-names>Y</given-names></name><name name-style="western"><surname>Hardy</surname><given-names>NB</given-names></name></person-group> (<year>2015</year>) <source>ScaleNet: A Literature-based model of scale insect biology and systematics</source>. <ext-link xlink:type="simple" ext-link-type="uri" xlink:href="http://scalenet.info">http://scalenet.info</ext-link> [<date-in-citation content-type="access-date">accessed: 18 December 2015</date-in-citation>]</mixed-citation></ref><ref id="B15"><mixed-citation xmlns:xlink="http://www.w3.org/1999/xlink" xlink:type="simple">
          <person-group><name name-style="western"><surname>Kosztarab</surname><given-names>M</given-names></name><name name-style="western"><surname>Kozár</surname><given-names>F</given-names></name></person-group> (<year>1988</year>) <source>Scale Insects of Central Europe.</source> <publisher-name>Akadémiai Kiadó</publisher-name>, <publisher-loc>Budapest</publisher-loc>, <size units="page">456 pp</size>.</mixed-citation></ref></ref-list></tp:taxon-treatment>
