# Supplementary material for: A survey of scale insects in soil samples from Europe (Hemiptera, Coccomorpha)
Source: Zookeys. 2016 Feb 17;(565):1–28. doi: 10.3897/zookeys.565.6877 (PMC4820095; doi:10.3897/zookeys.565.6877)
Supplement: XML Treatment for Brevennia [file zookeys.565.6877-treatment20.xml]

<!DOCTYPE tp:taxon-treatment
  PUBLIC "-//TaxonX//DTD Taxonomic Treatment Publishing DTD v0 20100105//EN" "tax-treatment-NSO.dtd">
<tp:taxon-treatment xmlns:tp="http://www.plazi.org/taxpub"><tp:treatment-meta><kwd-group><label>Taxon classification</label><kwd><named-content content-type="kingdom">Animalia</named-content></kwd><kwd><named-content content-type="order">Hemiptera</named-content></kwd><kwd><named-content content-type="family">Pseudococcidae</named-content></kwd></kwd-group><mixed-citation publication-type="journal"><person-group><name><surname>Kaydan</surname><given-names>Mehmet Bora</given-names></name><name><surname>Benedicty</surname><given-names>Zsuzsanna Konczné</given-names></name><name><surname>Kiss</surname><given-names>Balázs</given-names></name><name><surname>Szita</surname><given-names>Éva</given-names></name></person-group><article-title>A survey of scale insects in soil samples from Europe (<tp:taxon-name><tp:taxon-name-part taxon-name-part-type="order">Hemiptera</tp:taxon-name-part></tp:taxon-name>, <tp:taxon-name><tp:taxon-name-part taxon-name-part-type="above-genus">Coccomorpha</tp:taxon-name-part></tp:taxon-name>)</article-title><source>Zookeys</source><day>17</day><month>2</month><year>2016</year><volume>2016</volume><issue>565</issue><fpage>1</fpage><lpage>28</lpage><pub-id pub-id-type="doi">10.3897/zookeys.565.6877</pub-id></mixed-citation></tp:treatment-meta><tp:nomenclature><label>Genus</label><tp:taxon-name>
              <tp:taxon-name-part taxon-name-part-type="genus">Brevennia</tp:taxon-name-part>
            </tp:taxon-name><tp:taxon-authority>Goux</tp:taxon-authority><tp:nomenclature-citation-list><tp:nomenclature-citation><tp:taxon-name><tp:taxon-name-part taxon-name-part-type="genus">Ripersia</tp:taxon-name-part></tp:taxon-name><comment> Goux, 1940: 58. Type species: <italic><tp:taxon-name><tp:taxon-name-part taxon-name-part-type="genus">Ripersia</tp:taxon-name-part> <tp:taxon-name-part taxon-name-part-type="species">tetrapora</tp:taxon-name-part></tp:taxon-name></italic> Goux by original designation. Accepted valid name.</comment></tp:nomenclature-citation><tp:nomenclature-citation><tp:taxon-name><tp:taxon-name-part taxon-name-part-type="genus">Asphodelococcus</tp:taxon-name-part></tp:taxon-name><comment> Morrison, 1945: 41. Type species: <italic><tp:taxon-name><tp:taxon-name-part taxon-name-part-type="genus">Ripersia</tp:taxon-name-part> <tp:taxon-name-part taxon-name-part-type="species">asphodeli</tp:taxon-name-part></tp:taxon-name></italic> Bodenheimer by monotypy and original designation. Junior synonym.</comment></tp:nomenclature-citation><tp:nomenclature-citation><tp:taxon-name><tp:taxon-name-part taxon-name-part-type="genus">Brevennia</tp:taxon-name-part></tp:taxon-name><comment> Borchsenius, 1948: 953. Change of status.</comment></tp:nomenclature-citation><tp:nomenclature-citation><tp:taxon-name><tp:taxon-name-part taxon-name-part-type="genus">Asphodeloripersia</tp:taxon-name-part></tp:taxon-name><comment> Bodenheimer, 1953: 164. Misspelling of genus name.</comment></tp:nomenclature-citation><tp:nomenclature-citation><tp:taxon-name><tp:taxon-name-part taxon-name-part-type="genus">Pseudorhodania</tp:taxon-name-part></tp:taxon-name><comment> Borchsenius, 1962: 242. Type species: <italic><tp:taxon-name><tp:taxon-name-part taxon-name-part-type="genus">Pseudorhodania</tp:taxon-name-part> <tp:taxon-name-part taxon-name-part-type="species">marginata</tp:taxon-name-part></tp:taxon-name></italic> Borchsenius, by original designation. Synonymy by <xref ref-type="bibr" rid="B4">Danzig and Gavrilov-Zimin 2012</xref>a: 786.</comment></tp:nomenclature-citation></tp:nomenclature-citation-list></tp:nomenclature><tp:treatment-sec sec-type="Type species"><title>Type species.</title><p>
              <tp:taxon-name><tp:taxon-name-part taxon-name-part-type="genus">Ripersia</tp:taxon-name-part> (<tp:taxon-name-part taxon-name-part-type="subgenus">Brevennia</tp:taxon-name-part>) <tp:taxon-name-part taxon-name-part-type="species">tetrapora</tp:taxon-name-part></tp:taxon-name> Goux, 1940: 58.</p></tp:treatment-sec><tp:treatment-sec sec-type="Diagnosis"><title>Diagnosis.</title><p>
              <italic>Living female</italic>. Female covered with white wax powder.</p><p>
              <italic>Adult female</italic>. Labium three-segmented, longer than wide. Posterior pair of spiracles always larger than anterior spiracles. Circulus present or absent. Legs well developed, claw with or without denticle; tarsal digitules hair-like, not capitate; claw digitules knobbed, claw digitules broader than tarsal digitules. Only posterior ostioles developed; anterior ostioles absent. Anal lobes poorly developed. Anal ring oval, with one inner row of pores and one or two outer rows of pores plus with six setae. Minute discodial pores present of various sizes, scattered throughout.</p><!--PageBreak--><p>
              <italic>Dorsum</italic>. Antennae 6-8 segmented. Eyes oval, each on a small basal cone. Cerarii present numbering 1-4, only on posterior abdominal segments. Dorsal body setae spinelike. Multilocular disc pores present or absent. Quinquelocular pores present, scattered all surface. Oral collar tubular present in transverse rows on body segments. Trilocular pores absent. Minute discodial pores present, from a few to scattered on the surface, variable in sizes.</p><p>
              <italic>Venter</italic>. Most ventral setae slender and hair-like, of various sizes. Oral collar tubular ducts of one or two sizes, each varying in length and width. Multilocular disc pores present on posterior abdominal segments, especially around vulva or absent. Quinquelocular pores present, scattered throughout. Trilocular pores, each 2.5–5.0 μm in diameter, only around atrium of both pairs of spiracles. Minute discodial pores present, of variable sizes, scattered through.</p><p>
              <italic>Comments</italic>. In this study, the concept of <xref ref-type="bibr" rid="B12">Kaydan (2011)</xref> and <xref ref-type="bibr" rid="B9">Foldi and Cox (1989)</xref> are accepted and <italic><tp:taxon-name><tp:taxon-name-part taxon-name-part-type="genus">Brevennia</tp:taxon-name-part></tp:taxon-name></italic> Goux <italic>sensu stricto</italic> is regarded as a valid genus and is considered to include: <italic><tp:taxon-name><tp:taxon-name-part taxon-name-part-type="genus">Brevennia</tp:taxon-name-part> <tp:taxon-name-part taxon-name-part-type="species">cicatricosa</tp:taxon-name-part></tp:taxon-name></italic> (Danzig), <italic><tp:taxon-name><tp:taxon-name-part taxon-name-part-type="genus">Brevennia</tp:taxon-name-part> <tp:taxon-name-part taxon-name-part-type="species">dasiphorae</tp:taxon-name-part></tp:taxon-name></italic> (Danzig), <italic><tp:taxon-name><tp:taxon-name-part taxon-name-part-type="genus">Brevennia</tp:taxon-name-part> <tp:taxon-name-part taxon-name-part-type="species">filicta</tp:taxon-name-part></tp:taxon-name></italic> (De Lotto), <italic><tp:taxon-name><tp:taxon-name-part taxon-name-part-type="genus">Brevennia</tp:taxon-name-part> <tp:taxon-name-part taxon-name-part-type="species">oryzae</tp:taxon-name-part></tp:taxon-name></italic> (Tang), <italic><tp:taxon-name><tp:taxon-name-part taxon-name-part-type="genus">Brevennia</tp:taxon-name-part> <tp:taxon-name-part taxon-name-part-type="species">pulveraria</tp:taxon-name-part></tp:taxon-name></italic> (Newstead) and <italic><tp:taxon-name><tp:taxon-name-part taxon-name-part-type="genus">Brevennia</tp:taxon-name-part> <tp:taxon-name-part taxon-name-part-type="species">rehi</tp:taxon-name-part></tp:taxon-name></italic> (Borchsenius). These species are characterized by: (i) lack of anterior ostioles; (ii) trilocular pores restricted to around each spiracular atrium on the venter and to the cerarii on the dorsum. For further discussion see <xref ref-type="bibr" rid="B4">Danzig and Gavrilov (2012</xref>; <xref ref-type="bibr" rid="B5">2013</xref>), <xref ref-type="bibr" rid="B12">Kaydan (2011)</xref> and <xref ref-type="bibr" rid="B9">Foldi and Cox (1989)</xref>.</p></tp:treatment-sec><tp:treatment-sec sec-type="Key to adult female Brevennia"><title>Key to adult female <italic><tp:taxon-name><tp:taxon-name-part taxon-name-part-type="genus">Brevennia</tp:taxon-name-part></tp:taxon-name></italic></title><p>(adapted from <xref ref-type="bibr" rid="B4">Danzig and Gavrilov 2012</xref>)</p><table-wrap content-type="key" position="anchor" orientation="portrait"><table id="TID0EYLAG" rules="all"><tbody><tr><td rowspan="1" colspan="1">1</td><td rowspan="1" colspan="1">Multilocular pores present either on venter or dorsum</td><td rowspan="1" colspan="1">
                      <bold>2</bold>
                    </td></tr><tr><td rowspan="1" colspan="1">–</td><td rowspan="1" colspan="1">Multilocular pores absent from both venter and dorsum</td><td rowspan="1" colspan="1">
                      <bold><italic><tp:taxon-name><tp:taxon-name-part taxon-name-part-type="genus">Brevennia</tp:taxon-name-part> <tp:taxon-name-part taxon-name-part-type="species">larvalis</tp:taxon-name-part></tp:taxon-name></italic> sp. n.</bold>
                    </td></tr><tr><td rowspan="1" colspan="1">2</td><td rowspan="1" colspan="1">Multilocular pores absent on dorsum</td><td rowspan="1" colspan="1">
                      <bold>3</bold>
                    </td></tr><tr><td rowspan="1" colspan="1">–</td><td rowspan="1" colspan="1">Multilocular pores present on dorsum</td><td rowspan="1" colspan="1">
                      <bold>4</bold>
                    </td></tr><tr><td rowspan="1" colspan="1">3</td><td rowspan="1" colspan="1">Trilocular pores situated in cerarii and near spiracles; one circulus present</td><td rowspan="1" colspan="1">
                      <bold><italic><tp:taxon-name><tp:taxon-name-part taxon-name-part-type="genus">Brevennia</tp:taxon-name-part> <tp:taxon-name-part taxon-name-part-type="species">cicatricosa</tp:taxon-name-part></tp:taxon-name></italic> (Danzig)</bold>
                    </td></tr><tr><td rowspan="1" colspan="1">–</td><td rowspan="1" colspan="1">Trilocular pores situated only in cerarii; circuli absent</td><td rowspan="1" colspan="1">
                      <bold><italic><tp:taxon-name><tp:taxon-name-part taxon-name-part-type="genus">Brevennia</tp:taxon-name-part> <tp:taxon-name-part taxon-name-part-type="species">dasiphorae</tp:taxon-name-part></tp:taxon-name></italic> (Danzig)</bold>
                    </td></tr><tr><td rowspan="1" colspan="1">4</td><td rowspan="1" colspan="1">Cerarii with quinquelocular pores only</td><td rowspan="1" colspan="1">
                      <bold>5</bold>
                    </td></tr><tr><td rowspan="1" colspan="1">–</td><td rowspan="1" colspan="1">Cerarii with both quinquelocular pores and trilocular pores</td><td rowspan="1" colspan="1">
                      <bold>6</bold>
                    </td></tr><tr><td rowspan="1" colspan="1">5</td><td rowspan="1" colspan="1">Multiocular disc pores on dorsum present on margin of head, thorax and abdominal segments</td><td rowspan="1" colspan="1">
                      <bold><italic><tp:taxon-name><tp:taxon-name-part taxon-name-part-type="genus">Brevennia</tp:taxon-name-part> <tp:taxon-name-part taxon-name-part-type="species">rehii</tp:taxon-name-part></tp:taxon-name></italic> (Maxwell-Lefroy)</bold>
                    </td></tr><tr><td rowspan="1" colspan="1">–</td><td rowspan="1" colspan="1">Multiocular disc pores on dorsum present only on margin of abdominal segments</td><td rowspan="1" colspan="1">
                      <bold><italic><tp:taxon-name><tp:taxon-name-part taxon-name-part-type="genus">Brevennia</tp:taxon-name-part> <tp:taxon-name-part taxon-name-part-type="species">oryzae</tp:taxon-name-part></tp:taxon-name></italic> (Tang)</bold>
                    </td></tr><tr><td rowspan="1" colspan="1">6</td><td rowspan="1" colspan="1">Multilocular disc pores on dorsum wide band on body margin and present on mid-abdominal area of posterior abdominal segments</td><td rowspan="1" colspan="1">
                      <bold><italic><tp:taxon-name><tp:taxon-name-part taxon-name-part-type="genus">Brevennia</tp:taxon-name-part> <tp:taxon-name-part taxon-name-part-type="species">filicta</tp:taxon-name-part></tp:taxon-name></italic> (De Lotto)</bold>
                    </td></tr><tr><td rowspan="1" colspan="1">–</td><td rowspan="1" colspan="1">Multilocular disc pores on dorsum few on body margin and absent on mid-abdominal area of posterior abdominal segments</td><td rowspan="1" colspan="1">
                      <bold><italic><tp:taxon-name><tp:taxon-name-part taxon-name-part-type="genus">Brevennia</tp:taxon-name-part> <tp:taxon-name-part taxon-name-part-type="species">pulveraria</tp:taxon-name-part></tp:taxon-name></italic> (Newstead)</bold>
                    </td></tr><!--PageBreak--></tbody></table></table-wrap></tp:treatment-sec><ref-list><ref id="B4"><mixed-citation xmlns:xlink="http://www.w3.org/1999/xlink" xlink:type="simple">
          <person-group><name name-style="western"><surname>Danzig</surname><given-names>EM</given-names></name><name name-style="western"><surname>Gavrilov-Zimin</surname><given-names>IA</given-names></name></person-group> (<year>2012</year>) <article-title>A new species of the genus <italic><tp:taxon-name><tp:taxon-name-part taxon-name-part-type="genus">Brevennia</tp:taxon-name-part></tp:taxon-name></italic> Goux, 1940 (<tp:taxon-name><tp:taxon-name-part taxon-name-part-type="suborder">Homoptera</tp:taxon-name-part></tp:taxon-name>: <tp:taxon-name><tp:taxon-name-part taxon-name-part-type="infraorder">Coccinea</tp:taxon-name-part></tp:taxon-name>: <tp:taxon-name><tp:taxon-name-part taxon-name-part-type="family">Pseudococcidae</tp:taxon-name-part></tp:taxon-name>) from Slovakia.</article-title> <source>Zoosystematica Rossica</source> <volume>21</volume>: <fpage>234</fpage>–<lpage>236</lpage>.</mixed-citation></ref><ref id="B12"><mixed-citation xmlns:xlink="http://www.w3.org/1999/xlink" xlink:type="simple">
          <person-group><name name-style="western"><surname>Kaydan</surname><given-names>MB</given-names></name></person-group> (<year>2011</year>) <article-title>Revision of <italic><tp:taxon-name><tp:taxon-name-part taxon-name-part-type="genus">Heterococcopsis</tp:taxon-name-part></tp:taxon-name></italic> Borchsenius (<tp:taxon-name><tp:taxon-name-part taxon-name-part-type="order">Hemiptera</tp:taxon-name-part></tp:taxon-name>: <tp:taxon-name><tp:taxon-name-part taxon-name-part-type="superfamily">Coccoidea</tp:taxon-name-part></tp:taxon-name>: <tp:taxon-name><tp:taxon-name-part taxon-name-part-type="family">Pseudococcidae</tp:taxon-name-part></tp:taxon-name>), with description of a new genus with two new species from Turkey.</article-title> <source>Zootaxa</source> <volume>2970</volume>: <fpage>49</fpage>–<lpage>62</lpage>.</mixed-citation></ref><ref id="B9"><mixed-citation xmlns:xlink="http://www.w3.org/1999/xlink" xlink:type="simple">
          <person-group><name name-style="western"><surname>Foldi</surname><given-names>I</given-names></name><name name-style="western"><surname>Cox</surname><given-names>JM</given-names></name></person-group> (<year>1989</year>) <article-title>A new genus and species of mealybug from the Venezuelan Andes, with a guide to the identification of genera in the grass-feeding <italic><tp:taxon-name><tp:taxon-name-part taxon-name-part-type="genus">Heterococcus</tp:taxon-name-part></tp:taxon-name></italic>-group (<tp:taxon-name><tp:taxon-name-part taxon-name-part-type="suborder">Homoptera</tp:taxon-name-part></tp:taxon-name>: <tp:taxon-name><tp:taxon-name-part taxon-name-part-type="family">Pseudococcidae</tp:taxon-name-part></tp:taxon-name>).</article-title> <source>Journal of Natural History</source> <volume>23</volume>: <fpage>1119</fpage>–<lpage>1131</lpage>. doi: <ext-link xlink:type="simple" ext-link-type="doi" xlink:href="10.1080/00222938900771011">10.1080/00222938900771011</ext-link></mixed-citation></ref><ref id="B5"><mixed-citation xmlns:xlink="http://www.w3.org/1999/xlink" xlink:type="simple">
          <person-group><name name-style="western"><surname>Danzig</surname><given-names>EM</given-names></name><name name-style="western"><surname>Gavrilov-Zimin</surname><given-names>IA</given-names></name></person-group> (<year>2013</year>) <article-title>Revision of Mealybugs of the <italic><tp:taxon-name><tp:taxon-name-part taxon-name-part-type="genus">Heterococcus</tp:taxon-name-part></tp:taxon-name></italic> Ferris, 1918 Genera Group (<tp:taxon-name><tp:taxon-name-part taxon-name-part-type="suborder">Homoptera</tp:taxon-name-part></tp:taxon-name>, <tp:taxon-name><tp:taxon-name-part taxon-name-part-type="infraorder">Coccinea</tp:taxon-name-part></tp:taxon-name>: <tp:taxon-name><tp:taxon-name-part taxon-name-part-type="family">Pseudococcidae</tp:taxon-name-part></tp:taxon-name>) of the Fauna of Russia and Neighboring Countries.</article-title> <source>Entomological Review</source> <volume>93</volume>: <fpage>459</fpage>–<lpage>474</lpage>. doi: <ext-link xlink:type="simple" ext-link-type="doi" xlink:href="10.1134/S0013873813040076">10.1134/S0013873813040076</ext-link> <comment>[In English]</comment></mixed-citation></ref></ref-list></tp:taxon-treatment>
