# Supplementary material for: A survey of scale insects in soil samples from Europe (Hemiptera, Coccomorpha)
Source: Zookeys. 2016 Feb 17;(565):1–28. doi: 10.3897/zookeys.565.6877 (PMC4820095; doi:10.3897/zookeys.565.6877)
Supplement: XML Treatment for Brevennia larvalis [file zookeys.565.6877-treatment21.xml]

<!DOCTYPE tp:taxon-treatment
  PUBLIC "-//TaxonX//DTD Taxonomic Treatment Publishing DTD v0 20100105//EN" "tax-treatment-NSO.dtd">
<tp:taxon-treatment xmlns:tp="http://www.plazi.org/taxpub"><tp:treatment-meta><kwd-group><label>Taxon classification</label><kwd><named-content content-type="kingdom">Animalia</named-content></kwd><kwd><named-content content-type="order">Hemiptera</named-content></kwd><kwd><named-content content-type="family">Pseudococcidae</named-content></kwd></kwd-group><mixed-citation publication-type="journal"><person-group><name><surname>Kaydan</surname><given-names>Mehmet Bora</given-names></name><name><surname>Benedicty</surname><given-names>Zsuzsanna Konczné</given-names></name><name><surname>Kiss</surname><given-names>Balázs</given-names></name><name><surname>Szita</surname><given-names>Éva</given-names></name></person-group><article-title>A survey of scale insects in soil samples from Europe (<tp:taxon-name><tp:taxon-name-part taxon-name-part-type="order">Hemiptera</tp:taxon-name-part></tp:taxon-name>, <tp:taxon-name><tp:taxon-name-part taxon-name-part-type="above-genus">Coccomorpha</tp:taxon-name-part></tp:taxon-name>)</article-title><source>Zookeys</source><day>17</day><month>2</month><year>2016</year><volume>2016</volume><issue>565</issue><fpage>1</fpage><lpage>28</lpage><pub-id pub-id-type="doi">10.3897/zookeys.565.6877</pub-id></mixed-citation></tp:treatment-meta><tp:nomenclature><tp:taxon-name>
              <tp:taxon-name-part taxon-name-part-type="genus">Brevennia</tp:taxon-name-part>
              <tp:taxon-name-part taxon-name-part-type="species">larvalis</tp:taxon-name-part>
              <object-id xmlns:xlink="http://www.w3.org/1999/xlink" content-type="zoobank" xlink:type="simple">http://zoobank.org/A63FA89F-F938-4E9E-ACEB-01F4307AFE91</object-id>
            </tp:taxon-name><tp:taxon-authority>Kaydan</tp:taxon-authority><tp:taxon-status xmlns:xlink="http://www.w3.org/1999/xlink" xlink:type="simple">sp. n.</tp:taxon-status><xref ref-type="fig" rid="F3">Figs 3</xref><xref ref-type="fig" rid="F4">, 4</xref><!--PageBreak--></tp:nomenclature><tp:treatment-sec sec-type="material"><title>Material examined.</title><p>
              <italic>Holotype</italic>. Adult female. Albania: Qafa e Pejës, 1700 m a.s.l., 17.vii.1996, leg. Horváth E. (<abbrev xmlns:xlink="http://www.w3.org/1999/xlink" content-type="institution" xlink:title="Plant Protection Institute, Centre for Agricultural Research, Hungarian Academy of Sciences" xlink:type="simple">PPI</abbrev>: 12211, <named-content xmlns:xlink="http://www.w3.org/1999/xlink" content-type="dwc:institutional_code" xlink:type="simple">HNHM</named-content>: E-1451). <italic>Other material examined</italic>. 5 nymphs – same data as holotype.</p></tp:treatment-sec><tp:treatment-sec sec-type="Description"><title>Description.</title><p>
              <italic>Adult female</italic> (Fig. <xref ref-type="fig" rid="F3">3</xref>). Body elongate oval, 1.24 mm long, 0.48 mm wide. Eye marginal, 35–40 µm wide. Antenna seven or eight segmented, 1.90 µm long; apical segment 32.5–35 µm long, 25–30 µm wide, with apical setae 22.5–27.5 µm long plus three fleshy setae, each 20–35 µm long. Tentorium 135 µm long, 120 µm wide. Labium 65 µm long, 90 µm wide. Anterior spiracles 37.5–42.5 µm long, 17.5–20.0 µm wide across atrium; posterior spiracles 45 µm long, 22.5–25.0 µm wide across atrium; each spiracle associated with 2 or 3 trilocular pores. Legs well developed; data for posterior legs: coxa 70 µm, trochanter + femur 125 µm, tibia + tarsus 135 µm, claw 17.5 µm. Ratio of lengths of tibia + tarsus to trochanter + femur 1.02–1.70:1; ratio of lengths of tibia to tarsus 1.23–1.70:1; ratio of length of hind trochanter + femur to greatest width of femur 3.45–3.80:1. Tarsal digitules each 25 µm long, hair-like. Claw digitules knobbed each 17.5 µm long. Hind tibia with 4–9 translucent pores. Anterior ostioles absent; posterior ostioles present, without pores or setae. Anal ring 60 µm wide, with six setae, each seta 55–90 µm long. Cerarii three pairs only, each slightly sclerotized; anal lobe cerarii each with two enlarged setae, 15 µm long, plus one quiquelocular pore; cerarii on abdominal segments VII and VI both with two slender enlarged setae and two or three quinquelocular pores.</p><fig id="F3" position="float" orientation="portrait"><label>Figure 3.</label><caption><p>
          <italic><tp:taxon-name><tp:taxon-name-part taxon-name-part-type="genus">Brevennia</tp:taxon-name-part> <tp:taxon-name-part taxon-name-part-type="species">larvalis</tp:taxon-name-part></tp:taxon-name></italic> Kaydan, sp. n., adult female, holotype.</p></caption><graphic xmlns:xlink="http://www.w3.org/1999/xlink" xlink:href="zookeys-565-001-g003.jpg" position="float" orientation="portrait" xlink:type="simple" id="oo_78182.jpg"/></fig><p>
              <italic>Dorsum</italic>. Body setae spine-like in various sizes, each 5.0–12.5 µm long. Quinquelocular pores in rows on abdominal segments as follows: I-III 84, IV 32, V 32, VI 39, VII 34, VIII + IX 11; each pore 5–6 µm in diameter; pores scattered on head and thorax. Oral collar tubular ducts, each 7.5–10 µm long, 4–5 µm wide, in single rows across all abdominal segments: I-III 14 ducts, IV 8, V 8, VI 10, VII 9, VIII + IX 3, and also submarginal area of head and thorax, each pore 5–6 µm in diameter. Minute discoidal pores scattered throughout, each 2 µm in diameter.</p><p>
              <italic>Venter</italic>. Setae slender, hair-like, each 10–35 µm long, longest setae medially on head. Apical setae of anal lobe each 110–120 µm long. Multilocular disc pores absent. Quinquelocular pores each 5–6 µm in diameter; in rows on abdominal segments as follows: II-III 74, IV 36, V 45, VI 39, VII 50, VIII + IX 34; and scattered on head and thorax. Minute discoidal pores few, each 2 µm in diameter, scattered throughout. Oral collar tubular ducts concentrated on body margin of abdominal segments, of one size, each 4–5 µm long, 7.5–10 µm wide, and on margin of head, thorax and abdominal segments, as follows: II-III 30 ducts, IV 12, V 10, VI 9, VII 4, VIII + IX.</p></tp:treatment-sec><tp:treatment-sec sec-type="Comments"><title>Comments.</title><p>
              <italic><tp:taxon-name><tp:taxon-name-part taxon-name-part-type="genus">Brevennia</tp:taxon-name-part> <tp:taxon-name-part taxon-name-part-type="species">larvalis</tp:taxon-name-part></tp:taxon-name></italic> sp. n. Kaydan can be readily distinguished by: (i) absence of multilocular pores; (ii) absence of pores and setae on the lips of ostioles; and (iii) in having three pairs of cerarii. There is no other species in the genus without multilocular pores.</p><!--PageBreak--><p>
              <italic>First-instar nymph</italic> (Fig. <xref ref-type="fig" rid="F4">4</xref>). Body elongate oval, 0.51–0.56 mm long, 0.20–0.22 mm wide. Eye marginal, 35–40 µm wide. Antenna six-segmented, 1.30–1.90 µm long; apical segment 45–52.5 µm long, 22.5–27.5 µm wide, with apical setae 22.5–<!--PageBreak-->27.5 µm long plus three fleshy setae, each 15–17.5 µm long. Tentorium 80 µm long, 75 µm wide. Labium 40-45 µm long, 52.5 µm wide. Anterior spiracles 22.5–25 µm long, 7.5 µm wide across atrium; posterior spiracles 22.5–25 µm long, 7.5 µm wide <!--PageBreak-->across atrium. Legs well developed; data for posterior legs: coxa 37.5–42.5 µm, trochanter + femur 75.0–82.5 µm, tibia + tarsus 92.5–95 µm, claw 12.5–15.0 µm. Ratio of lengths of tibia + tarsus to trochanter + femur 1.02–1.70:1; ratio of lengths of tibia to tarsus 1.23–1.70:1; ratio of length of hind trochanter + femur to greatest width of femur 3.45–3.80:1. Tarsal digitules each 15–20 µm long, hair-like. Claw digitules knobbed each 12.5–15 µm long. Anterior ostioles absent; posterior ostioles present with only one trilocular pore 2.5–3.0 µm in diameter. Anal ring 42.5 µm wide, with six setae, each seta 40 µm long. Cerarii two pairs only; anal lobe cerarii each with two enlarged setae, 15–25 µm long, cerarius on abdominal segment VII with two slender enlarged setae.</p><fig id="F4" position="float" orientation="portrait"><label>Figure 4.</label><caption><p>
          <italic><tp:taxon-name><tp:taxon-name-part taxon-name-part-type="genus">Brevennia</tp:taxon-name-part> <tp:taxon-name-part taxon-name-part-type="species">larvalis</tp:taxon-name-part></tp:taxon-name></italic> Kaydan, sp. n., first instar nymph.</p></caption><graphic xmlns:xlink="http://www.w3.org/1999/xlink" xlink:href="zookeys-565-001-g004.jpg" position="float" orientation="portrait" xlink:type="simple" id="oo_78183.jpg"/></fig><p>
              <italic>Dorsum</italic>. Body setae spinelike of various sizes, each 5.0–12.5 µm long. Quinquelocular pores in four longitudinal rows, each pore 5–6 µm in diameter.</p><p>
              <italic>Venter</italic>. Setae slender and hair-like, each 15–25 µm long, longest setae medially on head. Apical setae of anal lobe each 42.5–85.0 µm long. Quinquelocular pores in four longitudinal rows, each pore 5–6 µm in diameter.</p></tp:treatment-sec><tp:treatment-sec sec-type="Etymology"><title>Etymology.</title><p>This species is named because of absence of multilocular pores on venter and dorsum, which is a character of larval (nymphal) stages.</p></tp:treatment-sec><tp:treatment-sec sec-type="Host plants"><title>Host plants.</title><p>Unknown.</p></tp:treatment-sec><tp:treatment-sec sec-type="Distribution"><title>Distribution.</title><p>Albania.</p></tp:treatment-sec></tp:taxon-treatment>
