# Supplementary material for: A survey of scale insects in soil samples from Europe (Hemiptera, Coccomorpha)
Source: Zookeys. 2016 Feb 17;(565):1–28. doi: 10.3897/zookeys.565.6877 (PMC4820095; doi:10.3897/zookeys.565.6877)
Supplement: XML Treatment for Mirococcopsis subterranea [file zookeys.565.6877-treatment25.xml]

<!DOCTYPE tp:taxon-treatment
  PUBLIC "-//TaxonX//DTD Taxonomic Treatment Publishing DTD v0 20100105//EN" "tax-treatment-NSO.dtd">
<tp:taxon-treatment xmlns:tp="http://www.plazi.org/taxpub"><tp:treatment-meta><kwd-group><label>Taxon classification</label><kwd><named-content content-type="kingdom">Animalia</named-content></kwd><kwd><named-content content-type="order">Hemiptera</named-content></kwd><kwd><named-content content-type="family">Pseudococcidae</named-content></kwd></kwd-group><mixed-citation publication-type="journal"><person-group><name><surname>Kaydan</surname><given-names>Mehmet Bora</given-names></name><name><surname>Benedicty</surname><given-names>Zsuzsanna Konczné</given-names></name><name><surname>Kiss</surname><given-names>Balázs</given-names></name><name><surname>Szita</surname><given-names>Éva</given-names></name></person-group><article-title>A survey of scale insects in soil samples from Europe (<tp:taxon-name><tp:taxon-name-part taxon-name-part-type="order">Hemiptera</tp:taxon-name-part></tp:taxon-name>, <tp:taxon-name><tp:taxon-name-part taxon-name-part-type="above-genus">Coccomorpha</tp:taxon-name-part></tp:taxon-name>)</article-title><source>Zookeys</source><day>17</day><month>2</month><year>2016</year><volume>2016</volume><issue>565</issue><fpage>1</fpage><lpage>28</lpage><pub-id pub-id-type="doi">10.3897/zookeys.565.6877</pub-id></mixed-citation></tp:treatment-meta><tp:nomenclature><tp:taxon-name>
              <tp:taxon-name-part taxon-name-part-type="genus">Mirococcopsis</tp:taxon-name-part>
              <tp:taxon-name-part taxon-name-part-type="species">subterranea</tp:taxon-name-part>
            </tp:taxon-name><tp:taxon-authority>(Newstead)</tp:taxon-authority></tp:nomenclature><tp:treatment-sec sec-type="material"><title>Material examined.</title><p>Romania: 4 ♀♀ – Cluj County, Cheile Turzii (Tordai hasadék).</p></tp:treatment-sec><tp:treatment-sec sec-type="Distribution"><title>Distribution.</title><p>Armenia, Czech Republic, Denmark, France, Georgia (Georgia) , Hungary, Italy, Kazakhstan, Lithuania, Netherlands, Poland, Russia, Spain, Sweden, Ukraine, United Kingdom (Channel Islands, England, Scotland) (<xref ref-type="bibr" rid="B10">García et al. 2015</xref>); <bold>Romania</bold>.</p></tp:treatment-sec><ref-list><ref id="B10"><mixed-citation xmlns:xlink="http://www.w3.org/1999/xlink" xlink:type="simple">
          <person-group><name name-style="western"><surname>García</surname><given-names>M</given-names></name><name name-style="western"><surname>Denno</surname><given-names>B</given-names></name><name name-style="western"><surname>Miller</surname><given-names>DR</given-names></name><name name-style="western"><surname>Miller</surname><given-names>GL</given-names></name><name name-style="western"><surname>Ben-Dov</surname><given-names>Y</given-names></name><name name-style="western"><surname>Hardy</surname><given-names>NB</given-names></name></person-group> (<year>2015</year>) <source>ScaleNet: A Literature-based model of scale insect biology and systematics</source>. <ext-link xlink:type="simple" ext-link-type="uri" xlink:href="http://scalenet.info">http://scalenet.info</ext-link> [<date-in-citation content-type="access-date">accessed: 18 December 2015</date-in-citation>]</mixed-citation></ref></ref-list></tp:taxon-treatment>
