# Supplementary material for: A survey of scale insects in soil samples from Europe (Hemiptera, Coccomorpha)
Source: Zookeys. 2016 Feb 17;(565):1–28. doi: 10.3897/zookeys.565.6877 (PMC4820095; doi:10.3897/zookeys.565.6877)
Supplement: XML Treatment for Rhizoecus pseudocacticans [file zookeys.565.6877-treatment41.xml]

<!DOCTYPE tp:taxon-treatment
  PUBLIC "-//TaxonX//DTD Taxonomic Treatment Publishing DTD v0 20100105//EN" "tax-treatment-NSO.dtd">
<tp:taxon-treatment xmlns:tp="http://www.plazi.org/taxpub"><tp:treatment-meta><kwd-group><label>Taxon classification</label><kwd><named-content content-type="kingdom">Animalia</named-content></kwd><kwd><named-content content-type="order">Hemiptera</named-content></kwd><kwd><named-content content-type="family">Rhizoecidae</named-content></kwd></kwd-group><mixed-citation publication-type="journal"><person-group><name><surname>Kaydan</surname><given-names>Mehmet Bora</given-names></name><name><surname>Benedicty</surname><given-names>Zsuzsanna Konczné</given-names></name><name><surname>Kiss</surname><given-names>Balázs</given-names></name><name><surname>Szita</surname><given-names>Éva</given-names></name></person-group><article-title>A survey of scale insects in soil samples from Europe (<tp:taxon-name><tp:taxon-name-part taxon-name-part-type="order">Hemiptera</tp:taxon-name-part></tp:taxon-name>, <tp:taxon-name><tp:taxon-name-part taxon-name-part-type="above-genus">Coccomorpha</tp:taxon-name-part></tp:taxon-name>)</article-title><source>Zookeys</source><day>17</day><month>2</month><year>2016</year><volume>2016</volume><issue>565</issue><fpage>1</fpage><lpage>28</lpage><pub-id pub-id-type="doi">10.3897/zookeys.565.6877</pub-id></mixed-citation></tp:treatment-meta><tp:nomenclature><tp:taxon-name>
              <tp:taxon-name-part taxon-name-part-type="genus">Rhizoecus</tp:taxon-name-part>
              <tp:taxon-name-part taxon-name-part-type="species">pseudocacticans</tp:taxon-name-part>
            </tp:taxon-name><tp:taxon-authority>Hambleton</tp:taxon-authority><xref ref-type="fig" rid="F5">Fig. 5</xref></tp:nomenclature><tp:treatment-sec sec-type="material"><title>Material examined.</title><p>Spain: 1 ♀ – Canary Islands, Tenerife, Masca, 450 m a.s.l., 20.x.2008, leg. Jely Z., soil (<abbrev xmlns:xlink="http://www.w3.org/1999/xlink" content-type="institution" xlink:title="Plant Protection Institute, Centre for Agricultural Research, Hungarian Academy of Sciences" xlink:type="simple">PPI</abbrev>: 11938, <named-content xmlns:xlink="http://www.w3.org/1999/xlink" content-type="dwc:institutional_code" xlink:type="simple">HNHM</named-content>: E-2531).</p></tp:treatment-sec><tp:treatment-sec sec-type="Host plants"><title>Host plants.</title><p>
              <italic><tp:taxon-name><tp:taxon-name-part taxon-name-part-type="genus">Crassula</tp:taxon-name-part></tp:taxon-name></italic> sp., <italic><tp:taxon-name><tp:taxon-name-part taxon-name-part-type="genus">Kalanchoe</tp:taxon-name-part> <tp:taxon-name-part taxon-name-part-type="species">tomentosa</tp:taxon-name-part></tp:taxon-name></italic>, <italic><tp:taxon-name><tp:taxon-name-part taxon-name-part-type="genus">Sedum</tp:taxon-name-part></tp:taxon-name></italic> sp. (<tp:taxon-name><tp:taxon-name-part taxon-name-part-type="family">Crassulaceae</tp:taxon-name-part></tp:taxon-name>), <italic><tp:taxon-name><tp:taxon-name-part taxon-name-part-type="genus">Aloe</tp:taxon-name-part></tp:taxon-name></italic> sp. (<tp:taxon-name><tp:taxon-name-part taxon-name-part-type="family">Liliaceae</tp:taxon-name-part></tp:taxon-name>) (<xref ref-type="bibr" rid="B10">García et al. 2015</xref>).</p><!--PageBreak--></tp:treatment-sec><tp:treatment-sec sec-type="Distribution"><title>Distribution.</title><p>United States of America (<xref ref-type="bibr" rid="B10">García et al. 2015</xref>), <bold>Spain</bold>.</p></tp:treatment-sec><tp:treatment-sec sec-type="Comment"><title>Comment.</title><p>This species is characterized by the lack of multilocular pores on both the dorsum and venter and in having very few oral collar tubular ducts on the dorsum. This species is similar to <italic><tp:taxon-name><tp:taxon-name-part taxon-name-part-type="genus">Rhizoecus</tp:taxon-name-part> <tp:taxon-name-part taxon-name-part-type="species">cacticans</tp:taxon-name-part></tp:taxon-name></italic> and <italic><tp:taxon-name><tp:taxon-name-part taxon-name-part-type="genus">Rhizoecus</tp:taxon-name-part> <tp:taxon-name-part taxon-name-part-type="species">leucosomus</tp:taxon-name-part></tp:taxon-name></italic>, but differs from both in having more <!--PageBreak-->anal ring pores. In addition, this species is also similar to <italic><tp:taxon-name><tp:taxon-name-part taxon-name-part-type="genus">Rhizoecus</tp:taxon-name-part> <tp:taxon-name-part taxon-name-part-type="species">nakaharai</tp:taxon-name-part></tp:taxon-name></italic> but differs in having a longer labium. However, these are poor characteristics upon which to base species differences and so a drawing of this species is presented here. Detailed descriptions of the above mentioned species are available in <xref ref-type="bibr" rid="B21">Kozár and Konczné Benedicty (2007)</xref>.</p><fig id="F5" position="float" orientation="portrait"><label>Figure 5.</label><caption><p>
          <italic><tp:taxon-name><tp:taxon-name-part taxon-name-part-type="genus">Rhizoecus</tp:taxon-name-part> <tp:taxon-name-part taxon-name-part-type="species">pseudocacticans</tp:taxon-name-part></tp:taxon-name></italic>, Hambleton, original.</p></caption><graphic xmlns:xlink="http://www.w3.org/1999/xlink" xlink:href="zookeys-565-001-g005.jpg" position="float" orientation="portrait" xlink:type="simple" id="oo_78184.jpg"/></fig></tp:treatment-sec><ref-list><ref id="B10"><mixed-citation xmlns:xlink="http://www.w3.org/1999/xlink" xlink:type="simple">
          <person-group><name name-style="western"><surname>García</surname><given-names>M</given-names></name><name name-style="western"><surname>Denno</surname><given-names>B</given-names></name><name name-style="western"><surname>Miller</surname><given-names>DR</given-names></name><name name-style="western"><surname>Miller</surname><given-names>GL</given-names></name><name name-style="western"><surname>Ben-Dov</surname><given-names>Y</given-names></name><name name-style="western"><surname>Hardy</surname><given-names>NB</given-names></name></person-group> (<year>2015</year>) <source>ScaleNet: A Literature-based model of scale insect biology and systematics</source>. <ext-link xlink:type="simple" ext-link-type="uri" xlink:href="http://scalenet.info">http://scalenet.info</ext-link> [<date-in-citation content-type="access-date">accessed: 18 December 2015</date-in-citation>]</mixed-citation></ref><ref id="B21"><mixed-citation xmlns:xlink="http://www.w3.org/1999/xlink" xlink:type="simple">
          <person-group><name name-style="western"><surname>Kozár</surname><given-names>F</given-names></name><name name-style="western"><surname>Konczné Benedicty</surname><given-names>Z</given-names></name></person-group> (<year>2007</year>) <source><tp:taxon-name><tp:taxon-name-part taxon-name-part-type="subfamily">Rhizoecinae</tp:taxon-name-part></tp:taxon-name> of the World.</source> <publisher-name>Plant Protection Institute, Hungarian Academy of Sciences</publisher-name>, <publisher-loc>Budapest</publisher-loc>, <size units="page">617 pp</size>.</mixed-citation></ref></ref-list></tp:taxon-treatment>
